# Supplementary material for: Advanced Dual−Function Hollow Copper−Sulfide−Based Polyimide Composite Window Film Combining Near−Infrared Thermal Shielding and Organic Pollutants’ Photodegradation
Source: Polymers (Basel). 2022 Aug 18;14(16):3382. doi: 10.3390/polym14163382 (PMC9413264; doi:10.3390/polym14163382)
Supplement: Supplementary file 1 [file polymers-14-03382-s001.zip]

Archive with 4 entries (4 files):
- Supplementary material.pdf
- vedio S1.avi
- vedio S2.avi
- video S3.avi
